# Supplementary material for: Population Genomics and Genetic Diversity of Prosopis cineraria in the United Arab Emirates: Insights for Conservation in Arid Ecosystems
Source: Plants (Basel). 2025 Sep 25;14(19):2970. doi: 10.3390/plants14192970 (PMC12526342; doi:10.3390/plants14192970)
Supplement: Supplementary file 1 [file plants-14-02970-s001.zip]

Archive with 1 entries (1 files):
- plants-3845464-supplementary.pdf
